# Supplementary material for: GenAPI: a tool for gene absence-presence identification in fragmented bacterial genome sequences
Source: BMC Bioinformatics. 2020 Jul 20;21:320. doi: 10.1186/s12859-020-03657-5 (PMC7372895; doi:10.1186/s12859-020-03657-5)
Supplement: Supplementary file 1 — Additional file 1: Table S1. Best non-self hit of all PAO1 reference genome BLAST experiment where 25% of the gene was blasted against the whole PAO1 genome. Only genes longer than 150 bp are reported, only the alignments with 98% identity and minimum 25% gene length were reported. rRNA genes were excluded from report as their sequences are identical. Paralog sequences were defined with BLASTP. Table S2. Assembly statistics of the simulated P. aeruginosa dataset reads. Table S3. Assembly statistics of the E. coli dataset reads. Table S4. Performance test of GenAPI, Roary, PBGA, PanDelos, panX, EDGAR and SaturnV using (a) a simulated S. typhi dataset with complete genome sequences used in Roary publication [4], (b) a simulated P. aeruginosa dataset with partly assembled gene instances (fragmented genome sequences) and (c) a dataset from the long-term experiment with E. coli [19]. TP – true positive gene deletion calls (true positive absent genes); FP – false positive gene deletion calls (false positive absent genes); FN – false negative gene deletion calls (false negative absent genes). TP, FN, and TN were counted only for genes that showed variation between genome sequences to avoid inflation of numbers from large amount of non-variable gene sequences. (d) As one of the absent genes was shorter than 150 bp, it was excluded from GenAPI analysis; when the requirement for the minimum gene length was reduced to 100 bp, all 181 absent genes were successfully identified. Table S5. List of known absent genes in simulated P. aeruginosa dataset [23]. 0 - gene is absent, 1 - gene is present. Table S6. List of known deleted genes and their prokka annotations in E. coli dataset [23]. Figure S1. Detailed scheme of the GenAPI workflow. [file 12859_2020_3657_MOESM1_ESM.xlsx]

## Sheet: Table S1
25% gene sequence	PAO1 gene	Identity (%)	Alignment length	Gene alignment fraction	Paralog genes?	Paralog identity (%)	Paralog alignment fraction
PA5183.01	PA5183.1	100	38	0.251656	ncRNA and gene sequences mostly overlap	100	0.51
PA4726.11	PA4726.2	100	102	0.250614	Gene sequences mostly overlap	100	0.55
PA1512	PA5267	100	130	0.250482	Yes	100	1
PA5267	PA0263	98.462	130	0.250482	Yes	100	1
PA2291	PA3186	99.706	340	0.250184	Yes	95.79	1
PA3294	PA3486	99.807	517	0.250121	Yes	97.01	0.97
PA3486	PA3294	99.671	607	0.250103	Yes	97.01	0.83
PA0262	PA1511	99.346	765	0.25	Yes	92.86	0.81
PA0978	PA1938	99.517	207	0.25	Yes	98.5	0.99
PA1902	PA4213	100	156	0.25	Yes	100	1
PA1903	PA4214	100	471	0.25	Yes	100	1
PA1905	PA4216	100	162	0.25	Yes	100	1
PA4213	PA1902	100	156	0.25	Yes	100	1
PA4214	PA1903	100	471	0.25	Yes	100	1

## Sheet: Table S2
	Number of scaffolds	Average length of scaffolds (bp)	Scaffold median length (bp)	Minimum - maximum scaffold length (bp)
PAO1_1	75	82767	5372	94-577024
PAO1_2	70	88694	6080	87-578826
PAO1_3	72	86231	35044	86-582498
PAO1_4	74	83923	15332	137-576446
PAO1_5	71	87465	5714	84-581996
PAO1_6	71	87479	5714	140-581996
PAO1_7	65	95564	23930	140-582263
PAO1_8	71	87448	6080	80-581996

## Sheet: Table S3
	Number of scaffolds	Average length of scaffolds (bp)	Scaffold median length (bp)	Minimum - maximum scaffold length (bp)	Number of scaffolds (exclude shorter than 200bp)	Average length of scaffolds (exclude shorter than 200bp) (bp)	Scaffold median length (exclude shorter than 200bp) (bp)	Minimum - maximum scaffold length (exclude shorter than 200bp) (bp)
SRR030253	326	13890	3576.5	34-170926	218	20736	13663	202-170926
SRR030254	350	12949	2155	34-122315	223	20848	11616	202-122315
SRR030255	337	13363	2419	34-141399	223	20159	13096	202-141399
SRR030256	316	14258	1819	34-109041	199	22600	14197	202-109041
SRR030257	348	12940	2446	34-113486	230	19545	11957	203-113486

## Sheet: Table S4
	GenAPI			Roary			SaturnV			panX			PanDelos			EDGAR			BPGA
	TP	FP	FN	TP	FP	FN	TP	FP	FN	TP	FP	FN	TP	FP	FN	TP	FP	FN	TP	FP	FN
S. typhi a	170 (181)d	0	0	181	0	0	181	0	0	181	0	0	NA	NA	NA	181	0	0	193	12	0
P. aeruginosa b	49	5	0	49	90	0	49	226	0	49	80	0	49	66	0	49	219	0	46	72	3
E. coli c	100	5	2	102	331	0	102	1009	0	102	115	0	72	266	30	102	752	0	90	257	12

## Sheet: Table S5
	PAO1_1	PAO1_2	PAO1_3	PAO1_4	PAO1_5	PAO1_6	PAO1_7	PAO1_8
PA4398	1	1	0	1	1	1	1	1
PA4399	1	1	0	1	1	1	1	1
PA4400	1	1	1	1	1	0	1	0
PA4401	1	1	1	1	1	0	1	0
PA4402	1	1	1	1	1	0	1	1
PA2204	1	1	1	1	0	1	1	1
PA2203	1	0	1	1	0	1	1	1
PA2202	1	0	1	1	0	1	1	1
PA2201	1	0	0	1	0	1	1	1
PA2200	1	0	0	1	0	1	1	1
PA2195	1	1	1	1	1	1	1	0
PA2194	1	1	1	1	1	1	0	0
PA2193	1	1	1	1	1	1	0	0
PA2192	1	1	1	1	1	0	0	0
PA2191	1	1	1	1	1	0	0	1
PA2190	1	1	1	1	1	0	0	1
PA2189	1	1	1	1	1	0	0	1
PA1100	1	0	1	0	1	1	1	1
PA1105	1	1	1	0	1	1	1	1
PA1103	0	1	1	0	1	1	1	1
PA1104	0	1	1	0	1	1	1	1
PA4396	0	1	0	1	1	1	1	1
PA4397	0	1	0	1	1	1	1	1
PA1102	0	0	1	0	1	1	1	1
PA1101	0	0	1	0	1	1	1	1

## Sheet: Table S6
Fully deleted genes (from prokka annotation)	Samples in which the gene is deleted
REL606_00511	SRR030255, SRR030256, SRR030257
REL606_00512	SRR030255, SRR030256, SRR030257
REL606_00513	SRR030255, SRR030256, SRR030257
REL606_00514	SRR030255, SRR030256, SRR030257
REL606_00515	SRR030255, SRR030256, SRR030257
REL606_00516	SRR030255, SRR030256, SRR030257
REL606_01974	SRR030255, SRR030256, SRR030257
REL606_01975	SRR030255, SRR030256, SRR030257
REL606_01976	SRR030255, SRR030256, SRR030257
REL606_01977	SRR030255, SRR030256, SRR030257
REL606_01978	SRR030255, SRR030256, SRR030257
REL606_01979	SRR030255, SRR030256, SRR030257
REL606_01980	SRR030255, SRR030256, SRR030257
REL606_01981	SRR030255, SRR030256, SRR030257
REL606_01982	SRR030255, SRR030256, SRR030257
REL606_01983	SRR030255, SRR030256, SRR030257
REL606_01984	SRR030255, SRR030256, SRR030257
REL606_01985	SRR030255, SRR030256, SRR030257
REL606_01986	SRR030255, SRR030256, SRR030257
REL606_01987	SRR030255, SRR030256, SRR030257
REL606_01988	SRR030255, SRR030256, SRR030257
REL606_01989	SRR030255, SRR030256, SRR030257
REL606_01990	SRR030255, SRR030256, SRR030257
REL606_01991	SRR030255, SRR030256, SRR030257
REL606_01992	SRR030255, SRR030256, SRR030257
REL606_01993	SRR030255, SRR030256, SRR030257
REL606_01994	SRR030255, SRR030256, SRR030257
REL606_03713	SRR030253, SRR030254, SRR030255, SRR030256, SRR030257
REL606_03714	SRR030253, SRR030254, SRR030255, SRR030256, SRR030257
REL606_03715	SRR030253, SRR030254, SRR030255, SRR030256, SRR030257
REL606_03716	SRR030253, SRR030254, SRR030255, SRR030256, SRR030257
REL606_03717	SRR030253, SRR030254, SRR030255, SRR030256, SRR030257
REL606_03718	SRR030253, SRR030254, SRR030255, SRR030256, SRR030257
